# Supplementary material for: Presynaptic Terminal Proteins and Nicotinic Receptors Are Depleted from Mouse Parasympathetic Ganglionic Junctions Paralysed with Botulinum Neurotoxin Type A
Source: Toxins (Basel). 2026 Jan 14;18(1):43. doi: 10.3390/toxins18010043 (PMC12846174; doi:10.3390/toxins18010043)
Supplement: Supplementary file 1 [file toxins-18-00043-s001.zip]

Archive with 1 entries (1 files):
- toxins-4080174-supplementary.pdf
